# Supplementary material for: Exploring the Multifunctionality of Mechanochemically Synthesized γ-Alumina with Incorporated Selected Metal Oxide Species
Source: Molecules. 2023 Feb 21;28(5):2002. doi: 10.3390/molecules28052002 (PMC10004189; doi:10.3390/molecules28052002)
Supplement: Supplementary file 1 [file molecules-28-02002-s001.zip]

Archive with 1 entries (1 files):
- molecules-2223881-supplementary.pdf
